# Supplementary material for: Generation of Human Regulatory Dendritic Cells from Cryopreserved Healthy Donor Cells and Hematopoietic Stem Cell Transplant Recipients
Source: Cells. 2023 Sep 28;12(19):2372. doi: 10.3390/cells12192372 (PMC10571850; doi:10.3390/cells12192372)
Supplement: Supplementary file 1 [file cells-12-02372-s001.zip]

Archive with 1 entries (1 files):
- cells-2581153-supplementary.pdf
